# Supplementary material for: Multi-Stimuli-Responsive Fluorescent Molecule with AIE and TICT Properties Based on 1,8-Naphthalimide
Source: Nanomaterials (Basel). 2024 Jul 27;14(15):1255. doi: 10.3390/nano14151255 (PMC11314401; doi:10.3390/nano14151255)
Supplement: Supplementary file 1 [file nanomaterials-14-01255-s001.zip]

Archive with 1 entries (1 files):
- nanomaterials-3102895-supplementary.pdf
